# Supplementary material for: The awareness of renal stones amongst Syrian refugees in northern Jordan
Source: PLoS One. 2024 Jun 14;19(6):e0300999. doi: 10.1371/journal.pone.0300999 (PMC11178229; doi:10.1371/journal.pone.0300999)
Supplement: S1 Data — (XLSX) [file pone.0300999.s001.xlsx]

## Sheet: Kideny stone data 
Number	Age	Gender	Educational attainment?	Marital status ?	Are you currently a smoker?	What type of smoking have you tried in your life?	If you smoke now, write "Smoker". If you used to smoke but quit, mention how many years you smoked. If you don't smoke, write "Non-smoker"	Do you suffer from any of the following diseases: (multiple)	What is your profession ?	How many people in your household are 18 years of age or older?	How much fluid do you drink daily?	In your opinion, what is the minimum amount of fluid that should be drunk every day to reduce the rate of kidney stone formation?	Do you think that not eating a lot of food that contains calcium may help prevent urinary tract stone disease?	Do you think that holding urine in the bladder causes kidney stones?	Do you or a member of your immediate family have kidney stone disease now or have you had it before?	(Only for those who received treatment) Did the treatment remove stones from you or a member of your family?
1	24	2	1	1	2	4	Non-smoker	4	3	2	4	1	1	1	2	2
2	38	2	6	2	1	2	20	4	5	2	4	4	2	1	4	1
3	25	2	1	1	1	1	3	4	5	4	4	1	1	1	2	2
4	25	2	1	1	2	4	Non-smoker	1	3	0	3	2	2	1	2	2
5	23	2	1	1	2	4	Non-smoker	4	3	3	4	4	2	1	2	3
6	24	2	1	1	2	4	Non-smoker	4	3	5	3	3	1	1	2	2
7	40	2	5	2	2	4	Non-smoker	1	5	4	4	4	2	1	2	2
8	24	1	1	1	2	4	Non-smoker	4	5	3	1	1	2	1	2	3
9	63	1	1	2	1	1	30	4	4	0	1	6	2	1	1	2
10	23	2	1	1	2	4	Non-smoker	4	3	4	1	6	2	1	1	2
11	25	2	1	1	2	4	Non-smoker	4	3	3	1	6	2	1	5	4
12	24	2	1	1	2	4	Non-smoker	4	3	4	1	5	1	1	2	2
13	49	2	1	2	2	4	4	3	1	4	4	4	2	2	5	4
14	24	1	1	1	2	4	Non-smoker	4	5	5	3	2	2	1	3	4
15	33	1	1	2	2	4	4	4	4	5	4	4	2	2	5	4
16	60	1	1	2	2	4	4	3	4	3	2	3	1	1	3	4
17	24	2	1	1	2	4	Non-smoker	4	3	5	1	1	1	1	2	2
18	23	2	1	1	2	4	Non-smoker	4	3	4	3	1	2	1	5	4
19	23	2	1	1	2	4	2	4	5	5	1	6	1	1	5	4
20	25	2	1	1	2	4	Non-smoker	4	3	3	4	3	2	1	2	2
21	23	2	1	1	2	4	2	4	3	6	5	4	1	1	2	3
22	24	2	1	1	1	1	Smoker	4	3	7	3	2	2	2	4	4
23	23	1	1	1	2	4	Non-smoker	4	5	6	1	6	1	1	2	3
24	24	2	1	1	2	4	2	3	5	6	4	4	2	1	2	3
25	23	2	1	1	2	4	2	4	3	1	4	3	2	1	1	3
26	23	2	1	1	2	4	Non-smoker	4	3	2	5	4	2	1	3	4
27	23	2	1	1	2	4	2	4	3	3	4	3	2	2	4	4
28	24	2	1	1	2	4	Non-smoker	4	3	3	5	4	2	1	2	2
29	24	2	1	1	2	4	2	4	3	5	5	4	2	2	4	4
30	23	2	1	1	2	4	2	4	3	4	5	4	1	1	2	2
31	24	2	1	1	2	4	2	4	3	5	4	4	2	1	2	2
32	24	2	1	1	2	4	2	4	3	2	3	2	2	2	2	3
33	37	1	1	2	1	1	Smoker	1	4	0	3	2	1	1	3	4
34	23	2	1	1	2	4	2	4	3	3	4	4	1	1	1	3
35	24	2	1	1	2	4	2	3,4	3	1	5	4	2	1	2	3
36	23	2	1	1	2	4	2	4	3	0	4	6	2	2	2	3
37	24	2	1	1	2	4	2	4	5	4	4	3	2	1	2	3
38	33	1	1	2	1	1	10	4	5	4	4	4	2	1	2	3
39	26	1	2	2	2	4	2	4	4	2	4	4	2	1	1	3
40	32	1	1	2	2	4	2	1	4	4	1	5	2	2	1	4
41	26	1	1	2	2	4	2	2	4	3	3	2	2	1	2	2
42	64	1	1	2	1	1	Smoker	4	4	0	4	4	2	2	1	2
43	49	2	1	1	2	4	2	4	3	4	4	3	2	1	2	4
44	20	2	1	1	2	4	2	4	5	3	1	6	2	1	4	4
45	26	1	1	2	2	4	2	4	4	2	3	2	2	1	3	4
46	26	2	1	1	2	4	2	4	3	3	3	2	1	1	5	4
47	42	2	1	2	2	4	Non-smoker	3	1	3	4	4	2	2	4	4
48	21	2	1	1	2	4	4	3	5	4	3	3	2	2	4	4
49	62	2	1	2	2	4	4	3	1	5	4	4	2	2	4	4
50	48	1	1	2	2	4	4	3	4	4	3	3	2	2	4	4
51	23	2	1	1	2	4	Non-smoker	3	3	3	3	3	2	2	4	4
52	51	2	1	2	2	4	Non-smoker	3	1	4	4	4	2	2	5	4
53	46	2	1	1	2	4	4	3	3	3	4	3	2	2	5	4
54	54	2	1	1	2	4	4	3	3	4	4	4	2	2	4	4
55	29	1	1	2	2	4	4	3	3	5	3	4	2	2	4	4
56	41	1	1	2	2	4	4	3	4	3	4	4	2	2	4	4
57	21	2	2	1	2	4	4	3	3	2	4	4	2	2	4	4
58	21	2	1	1	2	4	2	4	3	5	4	3	2	1	4	4
59	53	2	2	1	2	4	Non-smoker	4	1	3	3	2	2	1	3	4
60	23	2	1	1	2	4	2	4	5	2	3	2	2	1	3	4
61	21	2	1	1	2	4	2	4	3	3	5	4	2	1	2	2
62	21	2	1	1	2	4	Non-smoker	4	3	2	4	4	2	1	2	2
63	24	1	1	2	2	4	4	3,4	4	2	4	3	2	2	5	4
64	54	1	1	2	2	4	4	4	4	5	3	2	2	2	5	4
65	28	1	1	2	2	4	4	4	4	2	4	4	2	2	5	4
66	24	2	3	1	2	4	4	4	5	3	4	3	2	2	5	4
67	43	1	1	2	2	4	4	3	4	4	4	3	2	2	5	4
68	56	1	1	2	2	4	4	3	4	3	3	2	2	2	5	4
69	32	1	1	2	2	4	4	4	4	3	3	2	2	2	5	4
70	34	1	1	2	2	4	4	4	4	4	4	3	2	2	5	4
71	20	2	1	1	2	4	2	4	3	4	2	4	2	1	1	2
72	19	2	1	1	2	4	2	4	3	5	4	4	2	1	5	4
73	24	2	1	1	2	4	2	4	3	3	4	3	1	2	2	3
74	19	2	1	1	2	4	2	4	5	4	3	2	2	1	5	4
75	19	2	1	1	2	4	2	4	5	4	4	3	2	1	1	2
76	20	2	1	1	2	4	2	4	3	1	4	4	2	1	2	2
77	19	2	2	1	2	4	2	1	3	3	3	3	2	2	2	2
78	19	2	1	1	1	1	Smoker	4	3	2	3	3	2	1	1	4
79	19	1	1	1	2	4	2	4	5	2	3	4	2	1	5	4
80	20	2	1	1	2	4	2	4	5	2	4	4	2	2	5	4
81	19	2	1	1	2	4	Non-smoker	4	3	3	3	3	1	1	2	1
82	19	2	1	1	2	4	2	4	5	3	4	4	2	2	2	2
83	24	2	1	1	2	4	2	4	5	4	5	2	1	2	2	2
84	20	2	1	1	2	4	Non-smoker	4	3	4	4	4	1	1	5	4
85	23	2	1	1	2	4	2	4	3	4	3	4	2	2	4	4
86	20	2	1	1	2	4	2	4	3	2	1	1	2	2	3	4
87	20	2	1	1	2	4	Non-smoker	4	3	3	3	3	2	1	2	2
88	20	2	1	1	2	4	2	4	3	3	4	4	2	1	2	2
89	20	1	1	1	1	3	Smoker	4	2	3	3	2	2	1	2	3
90	22	1	2	1	1	1	1	4	5	2	3	4	2	1	2	4
91	19	2	2	1	1	1	2	4	1	2	4	4	2	2	2	3
92	24	2	1	1	2	4	2	4	5	4	5	4	2	2	5	4
93	23	2	1	1	2	4	2	4	3	6	4	4	1	1	2	3
94	23	2	1	1	2	4	Non-smoker	4	3	4	4	4	2	1	2	3
95	23	2	1	1	1	1	1	4	5	2	4	5	2	2	4	4
96	20	2	1	1	2	4	2	4	3	3	4	3	2	2	5	4
97	23	2	1	1	2	4	2	4	5	1	3	2	2	1	4	4
98	24	2	1	1	2	4	2	4	5	4	3	3	1	1	3	4
99	24	2	1	2	2	4	Non-smoker	4	3	3	4	3	2	2	3	4
100	26	2	1	1	2	4	Non-smoker	4	3	3	1	1	2	2	5	4
101	43	2	1	2	2	4	Non-smoker	3	3	3	4	3	2	2	4	4
102	25	2	1	2	1	1	10	3,4	5	0	3	3	2	1	2	4
103	48	1	2	1	2	4	4	4	4	1	3	3	1	1	1	3
104	25	1	2	2	2	4	Non-smoker	4	4	2	3	2	2	1	3	4
105	35	1	1	2	2	4	Non-smoker	3	4	3	3	3	2	1	2	4
106	25	2	2	2	2	4	2	4	5	2	4	4	1	1	2	2
107	19	2	1	1	1	1	Non-smoker	4	3	2	5	4	2	1	2	2
108	20	2	1	1	2	4	Non-smoker	4	3	4	4	4	2	2	2	4
109	21	1	1	2	2	4	Non-smoker	4	4	0	4	4	2	2	1	3
110	50	1	1	1	1	2	20	3	4	0	4	4	2	1	1	2
111	23	2	1	1	2	4	Non-smoker	4	3	4	4	4	2	1	1	3
112	57	2	1	1	2	4	4	4	3	4	4	6	2	1	2	3
113	63	2	1	1	2	4	4	3,4	3	3	3	3	2	1	5	4
114	53	1	1	2	2	4	4	4	4	2	3	2	2	2	5	4
115	24	2	1	1	2	4	2	3	5	4	5	3	2	1	5	4
116	46	1	1	2	2	4	4	4	4	5	4	4	2	2	5	4
117	26	2	1	1	2	4	4	4	3	3	4	3	2	2	5	4
118	42	1	1	2	2	4	4	4	4	4	5	4	2	2	5	4
119	34	1	1	2	2	4	Non-smoker	1	4	5	4	4	1	1	2	2
120	23	1	1	2	1	1	21	4	2	5	4	3	2	1	2	2
121	24	2	1	1	2	4	4	4	3	3	3	2	2	2	5	4
122	25	1	1	2	2	4	4	4	4	5	2	3	2	2	5	4
123	29	1	1	2	2	4	4	4	4	3	4	4	2	2	4	4
124	24	2	1	1	2	4	4	4	3	2	3	2	2	2	5	4
125	29	2	5	1	2	4	4	4	1	0	4	4	2	1	3	4
126	25	1	1	2	2	4	4	4	4	2	4	4	2	2	5	4
127	25	1	1	2	2	4	4	3	4	2	3	2	2	2	5	4
128	52	1	1	2	1	1	34	1	4	1	3	3	2	1	1	2
129	64	2	1	2	1	1	50	4	5	1	1	6	2	1	2	2
130	74	2	1	2	2	4	4	3	1	3	3	2	2	2	5	4
131	30	1	1	2	2	4	4	3	4	2	4	4	2	2	5	4
132	21	2	1	1	2	4	4	4	3	3	3	3	2	2	5	4
133	36	1	1	2	2	4	4	3,4	4	5	4	3	2	2	5	4
134	36	1	1	2	2	4	4	4	4	3	3	2	2	2	5	4
135	22	1	1	2	2	4	4	3,4	4	1	4	4	2	2	4	4
136	42	1	1	2	2	4	4	4	4	2	3	3	2	2	5	4
137	41	1	1	2	2	4	4	4	4	5	3	3	2	2	5	4
138	43	1	1	2	2	4	4	4	4	3	4	3	2	2	5	4
139	35	2	1	1	2	4	4	4	3	3	2	2	2	2	5	4
140	26	1	1	2	2	4	4	4	4	3	2	2	2	2	5	4
141	40	1	1	2	2	4	4	4	4	4	3	3	2	2	5	4
142	22	2	2	1	2	4	4	4	1	1	2	3	2	2	5	4
143	22	1	2	1	2	4	4	4	4	2	3	4	2	2	5	4
144	31	1	1	2	2	4	4	4	4	3	3	3	2	2	5	4
145	32	1	1	2	2	4	Non-smoker	4	4	5	3	3	2	2	5	4
146	28	1	1	2	2	4	4	4	4	5	4	3	2	2	5	4
147	22	1	2	1	2	4	4	4	5	2	4	4	2	2	5	4
148	47	1	1	2	2	4	4	4	4	3	4	4	2	2	5	4
149	24	2	1	1	2	4	4	4	1	3	3	2	2	2	5	4
150	65	1	1	2	2	4	4	4	4	4	3	3	2	2	5	4
151	24	2	2	1	2	4	4	4	5	3	3	2	2	2	5	4
152	37	1	1	1	2	4	Non-smoker	4	4	4	1	5	2	2	1	2
153	23	1	1	1	2	4	Non-smoker	4	4	2	4	3	2	2	4	4
154	65	2	1	2	1	1	Smoker	3	1	3	3	3	2	2	4	4
155	45	2	1	2	1	2	Smoker	3	1	4	4	4	2	2	3	4
156	36	1	2	2	2	4	4	4	4	5	4	4	2	2	5	4
157	56	1	1	2	2	4	4	4	4	5	4	3	2	2	5	4
158	20	2	1	1	2	4	4	4	3	2	3	3	2	2	5	4
159	51	2	1	2	1	3	Smoker	3	1	6	4	3	2	2	5	4
160	42	1	1	2	2	4	4	4	4	4	4	4	2	2	5	4
161	22	2	1	1	2	4	4	4	3	2	4	4	2	2	5	4
162	44	1	1	2	2	4	4	4	4	3	4	4	2	2	5	4
163	51	1	1	2	2	4	4	4	4	6	2	2	2	2	5	4
164	22	2	2	1	2	4	4	4	3	2	5	4	2	2	5	4
165	37	1	1	2	2	4	4	4	4	5	4	3	2	2	5	4
166	36	1	1	2	2	4	4	4	4	3	4	4	2	2	5	4
167	44	1	1	2	2	4	4	4	4	2	4	4	2	2	5	4
168	45	2	1	2	1	1	Smoker	3	1	3	4	4	2	2	4	4
169	28	1	1	2	2	4	4	4	4	4	4	3	2	2	5	4
170	24	2	1	1	2	4	4	4	3	3	2	2	2	2	5	4
171	38	1	1	2	2	4	4	4	4	2	4	3	2	2	4	4
172	32	2	1	2	1	3	Smoker	4	1	4	4	3	2	2	5	4
173	35	1	1	2	2	4	4	4	4	3	4	4	2	2	5	4
174	24	1	1	2	2	4	4	4	4	4	4	4	2	2	5	4
175	43	1	1	2	2	4	4	4	4	5	4	4	2	2	5	4
176	62	1	1	2	2	4	4	4	4	7	4	4	2	2	5	4
177	28	1	1	2	2	4	Non-smoker	3	4	7	4	4	2	1	2	2
178	29	2	1	2	1	1	20	4	2	7	3	2	1	1	2	2
179	56	1	5	2	1	1	10	4	1	3	3	3	2	1	1	2
180	46	1	1	2	2	4	Non-smoker	3	4	3	3	3	2	1	2	2
181	24	2	2	1	1	3	Smoker	4	2	3	3	2	2	1	2	2
182	24	1	2	1	2	4	Non-smoker	4	4	3	1	6	2	2	2	1
183	25	2	1	1	2	4	Non-smoker	4	3	3	3	2	2	2	2	2
184	42	1	1	2	2	4	Non-smoker	1	4	4	3	2	2	2	4	4
185	23	2	2	1	1	1	3	4	1	4	5	4	2	2	4	4
186	19	2	1	1	2	4	Non-smoker	4	3	4	4	3	2	2	3	4
187	22	2	2	1	2	4	4	4	3	2	3	3	2	2	5	4
188	50	1	1	2	2	4	Non-smoker	4	4	3	4	4	2	2	5	4
189	32	2	1	2	1	1	Smoker	3	1	3	3	2	2	2	5	4
190	57	1	1	2	2	4	4	4	4	5	3	2	2	2	5	4
191	57	1	1	2	2	4	4	3	4	5	4	4	2	2	4	4
192	52	1	1	2	2	4	4	4	4	4	4	4	2	2	5	4
193	53	1	1	2	2	4	4	4	4	2	3	3	2	2	5	4
194	40	1	1	2	2	4	4	4	4	5	3	2	2	2	5	4
195	22	1	2	2	2	4	4	4	4	5	2	2	2	2	4	4
196	27	2	1	2	1	1	Smoker	3	1	3	3	2	2	2	5	4
197	45	2	1	1	2	4	4	3	3	2	3	2	2	2	4	4
198	41	2	1	2	1	1	Smoker	3,4	1	6	2	3	2	2	5	4
199	59	1	1	2	2	4	4	3	4	2	2	2	2	2	4	4
200	55	2	1	2	2	4	4	3,4	1	1	2	2	2	2	5	4
201	55	2	1	2	2	4	4	3	1	4	3	4	2	2	5	4
202	49	2	1	2	1	3	Smoker	3	1	1	2	3	2	2	4	4
203	31	2	1	2	2	4	4	4	1	2	3	2	2	2	5	4
204	42	2	1	2	2	4	4	3	1	3	4	3	2	2	5	4
205	39	1	1	2	2	4	4	3	4	6	4	2	2	2	5	4
206	75	1	1	2	2	4	4	3	4	3	3	2	2	2	4	4
207	55	1	1	2	2	4	4	3	4	3	3	2	2	2	5	4
208	48	1	1	2	2	4	4	3	4	4	4	5	2	2	5	4
209	54	2	1	2	1	1	Smoker	3	1	5	3	2	2	2	5	4
210	74	2	1	2	2	4	4	3	1	4	2	2	2	2	5	4
211	60	2	1	2	1	1	Smoker	4	1	3	4	4	2	2	5	4
212	19	2	1	2	1	1	10	4	2	2	4	4	2	1	3	4
213	65	2	1	2	2	4	4	3	1	4	4	2	2	2	4	4
214	20	2	1	2	1	1	10	4	2	2	5	4	2	2	2	2
215	55	2	1	2	1	1	Smoker	3	1	3	3	3	2	2	4	4
216	24	2	1	1	2	4	Non-smoker	4	3	2	3	2	2	1	5	4
217	56	1	1	2	2	4	4	3	4	2	3	2	2	2	4	4
218	39	1	1	2	2	4	Non-smoker	3	4	4	3	2	1	2	1	3
219	24	2	1	1	2	4	Non-smoker	3	3	4	4	3	2	2	5	4
220	20	2	1	1	1	3	Smoker	4	2	4	4	3	2	1	2	3
221	21	2	1	1	2	4	Non-smoker	4	3	4	4	4	2	1	5	4
222	30	2	1	2	1	3	3	4	2	3	3	2	2	1	1	2
223	21	2	1	1	2	4	Non-smoker	4	3	3	1	5	2	2	5	4
224	36	2	1	2	1	3	Smoker	4	5	3	3	2	2	1	3	3
225	28	2	1	1	1	3	Smoker	4	5	2	3	3	2	1	2	2
226	30	1	2	2	2	4	Non-smoker	3	4	3	4	3	2	1	1	3
227	21	2	1	2	1	1	10	4	2	2	4	4	2	1	4	4
228	25	2	1	2	1	1	15	3,4	2	3	3	3	2	1	1	2
229	35	2	1	2	1	1	10	3	5	3	4	3	2	1	1	3
230	22	2	1	2	1	3	3	3	2	2	4	2	2	1	2	3
231	55	1	1	2	1	1	10	3	4	0	4	2	1	1	1	2
232	21	2	1	2	1	1	20	3	2	2	4	3	2	1	3	4
233	21	2	1	1	2	4	Non-smoker	4	3	2	4	4	2	1	3	4
234	25	2	2	2	2	4	Non-smoker	4	5	2	4	4	2	2	3	3
235	24	1	2	2	2	4	Non-smoker	4	4	2	3	3	2	2	1	3
236	23	2	3	2	1	3	Smoker	4	2	2	4	4	2	1	1	2
237	22	1	1	2	2	4	Non-smoker	4	4	0	3	3	2	1	1	2
238	21	2	1	1	2	4	Non-smoker	4	3	3	3	2	2	2	3	4
239	22	2	2	2	1	3	Smoker	1	5	2	4	3	2	1	2	2
240	22	1	1	2	2	4	Non-smoker	4	4	1	3	3	2	1	4	4
241	22	1	2	2	1	3	Smoker	1	4	1	3	3	2	1	3	2
242	24	2	2	2	2	4	Non-smoker	3	5	3	4	4	2	1	3	3
243	30	1	1	2	1	1	10	3	4	7	4	3	2	2	1	3
244	23	2	2	2	2	4	Non-smoker	4	5	1	3	2	2	1	3	4
245	24	1	1	2	1	3	2	4	4	2	4	3	2	1	3	2
246	20	2	1	1	2	4	Non-smoker	4	3	7	4	3	2	1	2	2
247	24	2	2	2	2	4	Non-smoker	3	2	2	3	4	2	2	3	4
248	36	1	1	2	2	4	Non-smoker	4	4	3	5	4	2	1	2	2
249	49	1	1	2	2	4	Non-smoker	4	4	2	4	4	2	1	4	4
250	24	1	2	2	2	4	Non-smoker	4	4	1	4	3	2	1	2	2
251	39	2	1	2	2	4	2	4	5	3	4	3	2	2	3	3
252	42	1	2	2	1	1	3	4	4	3	4	4	2	1	3	4
253	28	2	5	2	2	4	Non-smoker	3	5	2	4	4	2	1	1	3
254	30	2	2	2	2	4	2	4	5	3	4	2	2	1	1	3
255	28	1	2	2	1	3	2	4	4	2	4	4	2	1	2	2
256	24	2	2	2	2	4	Non-smoker	4	5	2	4	3	2	2	3	4
257	28	2	2	2	2	4	Non-smoker	4	5	2	3	2	2	2	4	4
258	64	1	1	2	1	1	30	3	4	0	4	3	2	1	2	2
259	23	2	3	2	2	4	Non-smoker	4	5	2	4	4	2	1	4	4
260	22	2	5	2	2	4	4	4	1	1	4	4	2	1	2	2
261	57	1	1	2	2	4	4	4	4	3	2	2	2	2	5	4
262	19	1	1	2	2	4	4	4	4	4	4	4	2	2	5	4
263	44	1	1	2	2	4	4	4	4	1	2	2	2	2	5	4
264	23	1	1	2	2	4	4	4	4	2	3	4	2	2	5	4
265	23	2	1	1	2	4	4	4	3	2	3	3	2	2	5	4
266	41	1	1	2	2	4	4	4	4	2	3	3	2	2	5	4
267	35	2	1	2	2	4	4	4	1	3	4	6	2	2	5	4
268	24	1	1	2	2	4	4	4	4	1	3	3	2	2	5	4
269	22	1	2	1	2	4	4	4	5	3	3	2	2	2	5	4
270	41	1	1	2	2	4	4	4	4	1	4	3	2	2	5	4
271	25	1	2	1	2	4	4	4	5	2	3	3	2	2	5	4
272	20	2	1	1	2	4	4	4	3	4	3	2	2	2	5	4
273	41	1	1	2	2	4	4	4	4	2	3	3	2	2	5	4
274	53	2	1	2	2	4	4	4	1	2	3	3	2	2	5	4
275	46	2	1	1	2	4	4	4	3	2	3	2	2	2	5	4
276	22	2	1	1	1	3	2	4	2	5	4	3	2	1	2	2
277	24	2	1	1	2	4	Non-smoker	4	3	5	4	3	2	1	3	3
278	22	2	1	1	2	4	Non-smoker	4	3	5	4	4	1	2	3	2
279	32	1	1	2	2	4	Non-smoker	4	4	5	4	3	1	1	2	3
280	24	2	1	1	2	4	Non-smoker	1	3	5	4	4	1	2	3	4
281	40	1	1	2	2	4	Non-smoker	4	4	4	4	3	1	2	1	2
282	21	2	1	1	1	1	Smoker	4	2	5	4	3	1	1	2	3
283	23	1	2	1	2	4	Non-smoker	4	4	4	4	3	1	2	2	2
284	21	2	1	1	2	4	Non-smoker	1	3	4	4	4	1	2	3	2
285	19	2	1	1	2	4	Non-smoker	4	3	4	3	3	1	2	2	3
286	21	2	1	2	1	1	30	3	2	3	4	3	1	2	2	2
287	25	2	1	2	1	1	30	4	2	2	4	3	1	2	2	3
288	52	2	1	2	1	1	40	3	5	0	4	3	1	1	1	3
289	68	2	1	2	1	1	50	3	5	0	4	4	1	2	1	3
290	25	2	2	2	1	3	3	4	2	2	3	2	1	2	3	4
291	21	2	1	1	2	4	4	4	3	2	4	3	1	2	2	2
292	23	2	1	2	1	1	Smoker	4	2	3	3	3	1	2	2	2
293	40	1	2	2	1	1	10	4	4	3	4	4	1	2	3	4
294	23	2	1	2	1	3	3	4	3	1	4	4	1	2	3	4
295	22	2	1	1	2	4	4	4	3	3	2	2	2	2	5	4
296	44	2	1	1	2	4	4	4	3	1	4	4	2	2	5	4
297	44	1	1	2	2	4	4	4	4	2	4	4	2	2	5	4
298	23	2	1	2	2	4	4	4	1	3	3	3	2	2	5	4
299	44	1	1	2	2	4	4	4	4	2	3	6	2	2	5	4
300	29	1	1	2	2	4	4	4	4	1	3	3	2	2	5	4
301	50	2	1	2	2	4	4	4	1	3	4	2	2	2	4	4
302	48	2	1	2	1	1	Smoker	3	1	2	4	3	2	2	4	4
303	40	1	1	2	2	4	4	4	4	2	3	3	2	2	5	4
304	45	1	1	2	2	4	4	4	4	2	4	4	2	2	5	4
305	25	1	1	2	2	4	4	4	4	1	4	4	2	2	5	4
306	52	1	1	2	2	4	4	4	4	3	4	3	2	2	5	4
307	34	1	1	2	2	4	4	4	4	2	3	4	2	2	5	4
308	43	1	1	2	2	4	4	4	4	3	4	3	2	2	5	4
309	31	1	1	2	2	4	4	4	4	2	4	3	2	2	5	4
310	42	1	1	2	2	4	4	4	4	1	4	3	2	2	5	4
311	42	1	1	2	2	4	4	4	4	2	3	3	2	2	5	4
312	23	2	2	1	2	4	4	4	3	2	3	2	2	2	4	4
313	21	2	1	1	2	4	4	4	3	2	4	3	2	2	5	4
314	26	1	1	2	2	4	4	4	4	1	2	3	2	2	5	4
315	38	1	1	2	2	4	4	4	4	2	4	3	2	2	5	4
316	41	1	1	2	2	4	4	4	4	2	3	3	2	2	5	4
317	54	1	1	2	2	4	4	4	4	3	2	3	2	2	5	4
318	27	1	1	2	2	4	4	4	4	1	4	3	2	2	5	4
319	41	1	1	2	2	4	4	4	4	2	3	2	2	2	5	4
320	25	1	1	2	2	4	4	4	4	2	3	3	2	2	5	4
321	20	1	1	2	2	4	4	4	4	2	3	3	2	2	5	4
322	47	1	1	2	2	4	4	4	4	3	4	4	2	2	5	4
323	21	1	1	2	2	4	4	4	4	1	3	3	2	2	5	4
324	26	2	1	2	1	1	Smoker	3	1	2	4	3	2	2	5	4
325	35	1	1	2	2	4	4	3	4	2	3	2	2	2	5	4
326	40	1	1	2	2	4	4	4	4	2	4	3	2	2	5	4
327	25	1	1	1	2	4	4	4	4	1	4	4	2	2	5	4
328	39	2	2	1	2	4	4	4	1	2	4	3	2	2	5	4
329	39	1	1	2	2	4	4	4	4	2	3	4	2	2	5	4
330	32	2	1	2	1	1	Smoker	4	1	2	3	2	2	2	4	4
331	47	2	1	2	2	4	4	4	1	2	3	2	2	2	5	4
332	47	2	1	2	2	4	4	4	1	3	3	3	2	2	5	4
333	66	2	1	2	2	4	4	4	1	3	4	4	2	2	5	4
334	45	1	1	2	2	4	4	4	4	2	3	3	2	2	5	4
335	25	2	1	2	1	1	Smoker	4	1	2	3	2	2	2	5	4
336	25	2	1	1	1	1	Smoker	4	1	3	3	2	2	2	5	4
337	43	2	1	2	2	4	4	4	1	2	3	2	2	2	5	4
338	28	2	1	2	1	1	Smoker	4	1	2	3	2	2	2	5	4
339	38	1	1	2	2	4	4	4	4	1	4	3	2	2	5	4
340	41	1	1	2	2	4	4	4	4	2	3	2	2	2	5	4
341	30	1	1	2	2	4	4	4	4	1	3	2	2	2	5	4
342	28	1	1	2	2	4	4	4	4	3	3	3	2	2	5	4
343	34	1	1	2	2	4	4	4	4	3	3	3	2	2	5	4
344	46	1	1	2	2	4	4	4	4	2	3	2	2	2	4	4
345	38	1	1	2	2	4	4	4	4	1	3	4	2	2	4	4
346	45	1	1	2	2	4	4	4	4	2	4	3	2	2	4	4
347	45	2	1	2	1	1	Smoker	4	1	2	3	2	2	2	5	4
348	56	2	2	2	1	1	10	4	1	4	3	3	1	2	2	2
349	35	2	2	2	1	3	10	4	5	3	3	3	1	1	1	2
350	39	1	1	2	2	4	4	3	4	2	4	4	2	2	5	4
351	24	2	1	1	2	4	2	4	3	4	4	3	1	2	4	4
352	45	2	1	2	1	1	Smoker	3	1	3	3	3	2	2	4	4
353	21	2	1	1	2	4	2	4	3	4	4	2	2	2	3	4
354	65	1	1	2	1	1	10	3	4	0	4	2	1	2	2	2
355	52	2	1	2	2	4	4	4	1	2	3	2	2	2	5	4
356	28	2	1	2	2	4	Non-smoker	4	2	4	3	3	2	2	2	2
357	36	1	2	2	2	4	4	4	4	2	4	3	2	2	5	4
358	23	2	3	1	2	4	4	4	1	2	3	2	2	2	5	4
359	31	2	1	2	1	1	30	3	2	0	3	2	1	2	1	2
360	44	2	1	2	1	1	20	3	5	0	4	2	1	2	1	3
361	49	2	2	2	2	4	4	4	1	2	3	2	2	2	5	4
362	22	2	1	1	2	4	4	4	3	3	3	2	2	2	5	4
363	52	1	1	2	2	4	4	4	4	3	3	3	2	2	5	4
364	49	1	1	2	2	4	4	4	4	2	4	3	2	2	5	4
365	33	1	1	2	2	4	4	4	4	1	3	2	2	2	5	4
366	45	1	1	2	2	4	4	4	4	2	3	2	2	2	5	4
367	36	2	1	2	1	1	Smoker	3,4	1	1	3	2	2	2	4	4
368	45	2	1	2	1	1	Smoker	3	1	3	3	2	2	2	4	4
369	38	1	1	2	2	4	4	3	4	2	1	6	2	2	4	4
370	22	2	1	1	2	4	4	3	3	2	3	2	2	1	4	4
371	42	1	1	2	2	4	4	3	4	3	4	4	2	2	4	4
372	54	1	1	2	2	4	4	3	4	2	3	2	2	2	3	4
373	23	2	1	1	2	4	4	3	3	1	3	2	2	2	4	4
374	53	1	1	2	2	4	4	3	4	3	5	2	2	2	4	4
375	38	1	1	2	2	4	4	3	4	1	3	2	2	2	5	4
376	59	1	1	2	2	4	4	3	4	2	4	3	2	2	5	4
377	38	1	1	2	2	4	4	3	4	2	3	2	2	2	4	4
378	19	2	1	1	2	4	4	3	3	2	4	3	2	2	5	4
379	25	2	2	1	1	1	Smoker	3	5	2	4	3	2	2	5	4
380	22	2	1	1	2	4	4	3	3	2	4	3	2	2	5	4
381	70	2	1	2	2	4	4	4	1	5	4	3	2	2	5	4
382	64	2	1	2	1	1	Smoker	3	1	5	3	2	2	2	4	4
383	22	2	1	1	2	4	4	3	3	2	3	2	2	2	5	4
384	19	2	1	1	2	4	4	3	3	2	3	2	2	2	4	4
385	20	2	1	1	2	4	4	3	3	3	3	2	2	2	4	4
386	23	2	1	1	2	4	4	3	3	3	3	2	2	2	4	4
387	21	2	1	1	2	4	4	3	3	2	3	2	2	2	5	4
388	24	2	1	1	2	4	4	3	3	1	3	2	2	2	4	4
389	20	2	1	1	2	4	4	3	3	2	3	2	2	2	4	4
390	24	2	1	1	2	4	4	3	3	2	3	2	2	2	5	4
391	22	2	1	1	2	4	4	3	3	2	3	2	2	2	4	4
392	51	1	1	2	2	4	4	3	4	2	3	2	2	2	4	4
393	23	2	1	1	2	4	4	3	3	3	3	2	2	2	4	4
394	22	2	1	1	2	4	4	4	3	2	4	3	2	2	4	4
395	49	1	1	2	2	4	4	3	4	2	3	2	2	2	4	4
396	48	2	1	2	1	1	Smoker	3	1	5	3	3	2	2	4	4
397	61	1	1	2	2	4	4	3	4	4	3	2	2	2	4	4
398	43	1	1	2	2	4	4	3	4	3	3	2	2	2	5	4
399	21	2	1	1	2	4	4	3	3	2	4	3	2	2	4	4
400	22	2	1	1	2	4	4	3	3	3	4	4	2	2	5	4
401	45	2	1	2	1	1	Smoker	3	1	3	3	2	2	2	4	4
402	50	1	1	2	2	4	4	3	4	3	3	2	2	2	4	4
403	27	2	1	2	1	1	Smoker	3	1	1	3	2	2	2	4	4
404	24	1	1	1	2	4	4	3	5	3	4	4	2	2	5	4
405	39	1	1	2	2	4	4	3	4	2	4	3	2	2	4	4
406	22	2	1	1	2	4	4	3	3	2	4	3	2	2	4	4
407	40	1	1	2	2	4	4	3	4	3	3	3	2	2	4	4
408	22	2	1	1	2	4	4	3	3	1	3	2	2	2	4	4
409	38	1	1	2	2	4	4	3	4	2	4	3	2	2	5	4
410	35	2	1	2	1	1	Smoker	3	1	2	3	2	2	2	4	4
411	38	1	1	2	2	4	4	3	4	2	4	4	2	2	4	4
412	32	1	1	2	2	4	4	3	4	2	4	3	2	2	5	4
413	46	1	1	2	2	4	4	3	4	2	3	2	2	2	4	4
414	34	2	1	2	1	1	Smoker	4	1	2	3	2	2	2	4	4
415	24	2	1	1	2	4	4	3	3	3	3	2	2	2	5	4
416	22	2	1	1	2	4	4	3	3	3	4	3	2	2	4	4
417	38	1	2	1	2	4	4	3	1	2	3	3	2	2	5	4
418	24	2	1	1	2	4	4	3	3	3	3	3	2	2	5	4
419	23	2	1	1	2	4	4	3	3	2	3	2	2	2	4	4
420	22	2	1	1	2	4	4	3	3	1	3	3	2	2	5	4
421	22	2	1	1	2	4	4	3	3	3	3	2	2	2	4	4
422	20	2	1	1	2	4	4	3	3	2	3	2	2	2	4	4
423	41	2	1	2	1	1	20	3	5	0	4	4	1	1	2	2
424	19	2	1	1	2	4	4	3	3	3	3	2	2	2	5	4
425	21	2	1	1	2	4	4	3	3	2	4	3	2	2	5	4
426	20	2	1	1	2	4	4	3	3	1	3	2	2	2	4	4
427	23	2	1	1	2	4	4	3	3	4	3	2	2	2	5	4
428	39	1	1	2	2	4	4	3	4	3	3	2	2	2	5	4
429	22	1	2	1	2	4	4	3	5	2	4	3	2	2	4	4
430	23	2	1	2	1	1	40	3	2	0	1	6	2	1	2	2
431	39	2	1	2	1	1	10	4	1	3	4	4	1	1	2	2
432	19	2	1	1	2	4	2	4	5	3	4	4	2	1	4	4
433	22	2	1	1	2	4	2	4	5	4	4	3	2	1	2	2
434	24	2	1	2	1	1	14	4	2	4	4	3	1	1	2	2
435	72	2	1	2	1	1	50	4	1	0	4	4	2	1	3	4
436	26	2	1	2	2	4	Non-smoker	4	5	2	3	2	1	2	3	4
437	41	1	1	2	1	1	10	4	1	3	5	4	1	1	3	4
438	24	2	4	2	2	4	10	4	5	2	4	3	1	1	3	4
439	22	2	2	1	2	4	Non-smoker	4	1	4	4	4	1	1	2	2
440	28	2	1	2	2	4	Non-smoker	4	5	0	4	4	1	2	1	1
441	38	1	1	2	1	3	Smoker	4	4	5	3	4	1	2	2	2
442	47	2	1	2	1	1	20	3,4	1	2	3	2	1	1	2	2
443	22	2	1	1	2	4	4	4	2	0	4	5	2	1	4	4
444	49	2	1	2	1	3	10	4	5	1	3	3	2	1	3	4
445	54	2	1	2	2	4	Non-smoker	4	5	0	4	4	1	1	2	2
446	54	2	1	2	1	3	20	4	5	0	4	3	1	1	3	2
447	59	2	1	2	2	4	Non-smoker	1	5	0	4	3	1	1	1	2
448	29	2	2	2	1	1	10	4	5	2	3	2	1	2	3	4
449	31	2	5	2	1	3	15	4	5	3	4	2	1	2	3	2
450	60	2	1	2	1	1	40	3,4	5	0	1	6	2	1	1	2
451	19	2	1	1	2	4	Non-smoker	3	3	3	3	2	1	1	3	4
452	20	2	1	1	2	4	Non-smoker	3	3	4	4	4	1	1	2	2
453	20	2	1	1	2	4	Non-smoker	3,4	3	2	3	2	1	1	2	2
454	22	2	1	1	2	4	4	3	3	3	3	3	1	1	3	4
455	24	2	1	1	2	4	Non-smoker	3	3	3	3	3	1	1	2	2
456	20	2	1	1	2	4	Non-smoker	3	3	2	5	4	2	1	2	2
457	22	2	1	1	2	4	Non-smoker	4	3	2	3	2	1	1	3	2
458	21	2	1	1	2	4	Non-smoker	3	3	2	3	6	1	1	3	4
459	22	2	1	1	2	4	Non-smoker	4	3	3	4	4	2	1	2	2
460	20	2	1	1	2	4	Non-smoker	4	3	4	4	3	1	1	2	2
461	22	2	1	1	2	4	Non-smoker	4	3	2	3	2	1	1	2	2
462	19	2	1	1	2	4	Non-smoker	4	3	3	4	2	2	2	2	2
463	22	2	1	1	2	4	Non-smoker	4	3	2	3	3	1	1	3	4
464	22	2	1	1	2	4	Non-smoker	4	3	3	5	4	1	1	2	2
465	22	2	1	1	2	4	Non-smoker	4	3	2	4	4	1	1	3	4
466	23	2	1	1	2	4	Non-smoker	4	3	3	4	3	1	1	2	2
467	20	2	1	1	2	4	Non-smoker	4	3	2	3	2	2	1	3	4
468	21	2	1	1	2	4	Non-smoker	4	3	3	4	3	1	1	2	2
469	19	2	1	1	2	4	Non-smoker	4	3	3	4	4	2	1	3	4
470	22	2	1	1	2	4	Non-smoker	4	3	3	4	4	1	1	2	2
471	43	2	1	2	1	1	20	4	1	2	1	5	1	1	3	4
472	20	2	1	1	2	4	Non-smoker	4	3	2	3	6	1	1	2	2
473	25	2	1	2	1	3	2	4	2	1	3	2	1	1	2	2
474	23	2	3	2	1	3	3	4	5	4	4	3	1	1	2	2
475	20	1	1	1	2	4	4	3,4	5	4	4	4	1	1	2	1
476	21	2	1	1	2	4	Non-smoker	3	3	2	4	4	1	1	4	3
477	37	2	2	2	1	3	5	3	1	1	3	2	1	1	3	4
478	22	2	1	1	2	4	Non-smoker	3,4	3	2	4	2	1	1	2	3
479	23	2	1	1	1	3	2	3	5	2	3	3	1	2	1	3
480	21	2	1	2	1	1	20	3	2	1	4	3	1	1	3	4
481	20	2	1	1	2	4	Non-smoker	3	3	3	4	3	1	1	2	2
482	23	2	1	2	1	3	4	3	2	2	3	2	2	1	2	3
483	45	1	1	2	1	1	20	3	1	5	4	4	1	2	2	2
484	25	2	1	2	1	1	20	3	5	0	3	3	1	2	3	4
485	19	2	1	1	2	4	Non-smoker	3	3	2	3	3	1	2	3	4
486	22	2	1	1	2	4	Non-smoker	3	3	2	3	2	1	2	3	3
487	22	2	1	1	2	4	Non-smoker	4	3	2	4	4	1	2	2	2
